# Supplementary material for: Quantification of Pharmaceuticals in Sludge Produced from Wastewater Treatment Plants in Jordan and Environmental Risk Assessment
Source: Toxics. 2026 Jan 8;14(1):62. doi: 10.3390/toxics14010062 (PMC12846146; doi:10.3390/toxics14010062)
Supplement: Supplementary file 1 [file toxics-14-00062-s001.zip]

Archive with 1 entries (1 files):
- toxics-4074553-supplementary.pdf
